# Supplementary material for: Male African Elephant (Loxodonta africana) Behavioral Responses to Estrous Call Playbacks May Inform Conservation Management Tools
Source: Animals (Basel). 2022 May 1;12(9):1162. doi: 10.3390/ani12091162 (PMC9102362; doi:10.3390/ani12091162)
Supplement: Supplementary file 1 [file animals-12-01162-s001.zip]

Archive with 2 entries (2 files):
- Animals-1639472-Supplemental Figures.pdf
- Animals-1639472-Supplemental Tables.xlsx
